# Supplementary material for: The Influence of Ligands on the Pd-Catalyzed Diarylation of Vinyl Esters
Source: Molecules. 2024 May 11;29(10):2268. doi: 10.3390/molecules29102268 (PMC11123883; doi:10.3390/molecules29102268)
Supplement: Supplementary file 1 [file molecules-29-02268-s001.zip]

Archive with 1 entries (1 files):
- molecules-2993914-supplementary.pdf
